# Supplementary material for: Exploring Patient-Centered Perspectives on Suicidal Ideation: A Mixed-Methods Investigation in Gastrointestinal Cancer Care
Source: Cancers (Basel). 2025 Jul 25;17(15):2460. doi: 10.3390/cancers17152460 (PMC12346693; doi:10.3390/cancers17152460)
Supplement: Supplementary file 1 [file cancers-17-02460-s001.zip]

Archive with 1 entries (1 files):
- cancers-3726915-supplementary.pdf
